# Supplementary material for: Knowledge, attitudes, practices, and influencing factors of anxiety among pregnant women in Wuhan during the outbreak of COVID-19: a cross-sectional study
Source: BMC Pregnancy Childbirth. 2021 Jan 25;21:80. doi: 10.1186/s12884-021-03561-7 (PMC7829651; doi:10.1186/s12884-021-03561-7)
Supplement: Supplementary file 1 — Additional file 1. The proof of license. It’s a PDF copy of the license from the Ethics Committee of the Wuhan Women and Children Medical Care Center. [file 12884_2021_3561_MOESM1_ESM.zip]

Archive with 2 entries (2 files):
- licence2R2.pdf
- license1R2.pdf
